# Supplementary material for: Identify of Fast-Growing Related Genes Especially in Height Growth by Combining QTL Analysis and Transcriptome in Salix matsudana (Koidz)
Source: Front Genet. 2021 Mar 31;12:596749. doi: 10.3389/fgene.2021.596749 (PMC8044533; doi:10.3389/fgene.2021.596749)
Supplement: Supplementary file 1 [file Data_Sheet_1.xlsx]

## Sheet: Table S1
Table S1 Phenotypic data of F1 population
F1	DBH_2018	DBH_2019	DPY	TH_2018	TH_2019	TH_2020	HPY
1	1.3		0.325	242			60.5
2	3.6	4.01274	0.851274	556	583.734	180	127.873
3	1.6		0.4	324		135	81
4	3.7	4.33121	0.895621	510	432.167	152	106.967
5	1.7	1.87898	0.400398	334	378.744	132	79.6244
6	1.1		0.275	463		170	115.75
7	4.4	4.29936	0.979936	525	713.462	190	136.971
8	1.5		0.375	257		115	64.25
9	1.1		0.275	185			46.25
10	0.9		0.225	136			34
11	2.2		0.55	162			40.5
12	2.2	2.5	0.525	362	568.133	150	102.063
13	1.6	1.8	0.38	329	418.437	136	82.9687
14	6.7	9.4	1.7775	628		224	157
15	1.5		0.375	220	960.12	176	123.512
16	1.3		0.325	276			69
17	2.1	2.5	0.5125	348	535.621		97.0621
18	1.6		0.4	336		140	84
19	2.6	3.3121	0.65621	433	600.8	167	114.205
20	0.7		0.175	134			33.5
21	1.9	2.4	0.4775	433	568.133	160	110.938
22	1.9	2.2	0.4575	403	482.095	145	98.5845
23	2	3.02548	0.552548	398	474.548	145	97.2048
24	1.8	2	0.425	346	489.504		92.2004
25	2.6	3.1	0.635	433	657.024	172	119.827
26	4.9	6.49682	1.26218	505	703.302	183	133.455
27	3.6	4.9	0.94	453	657.024	175	122.327
28	2.6	3.63057	0.688057	433	600.8	169	114.205
29	1.5	1.5	0.3375	285	267.756	106	62.4006
30	1.7	2	0.4125	393	519.916	148	101.117
31	4.6	6.1	1.185	592	981.761	240	172.176
32	2.4	3.1	0.61	433	584.987	165	112.624
33	4.6	7.7	1.345	555	830.792	218	152.454
34	3.1	4.5	0.8375	508	775.832	195	141.083
35	3.3	5.41401	0.953901	591	713.462	200	145.221
36	5.3	7.2	1.3825	433	910.334	200	145.158
37	3.8	5.12739	0.987739	551	974.49	233	166.324
38	5.3	7.35669	1.39817	623	1055.44	266	183.419
39	3.7	6.5	1.1125	576	939.163	230	165.916
40	3	6.3	1.005	585	969.309	235	170.056
41	5	7.5	1.375	593	1144.21	284	188.546
42	5.3	8.15287	1.47779	591	837.168	224	157.592
43	4	5.9	1.09	561	1000.88	236	170.213
44	0.8		0.2	200			50
45	3.8	6.17834	1.09283	536	713.462	190	138.346
46	2.6	2.99363	0.624363	433	474.548	148	101.58
47	6.6	8.8535	1.71035	565	824.895	220	153.114
48	1.6	2.6	0.46	545	464.604	170	114.585
49	2.7	3	0.6375	403	446.096	145	94.9846
50	4.4	6.49682	1.19968	545	703.302	190	138.455
51	1.8	2	0.425	232	315.668	90	60.5668
52	3.5	6	1.0375	510	657.024	180	129.452
53	4.5	7.35669	1.29817	589	801.024		153.727
54	4	6.36943	1.13694	523	489.192	170	114.294
55	5.2	7.48408	1.39841	603	801.024	220	155.477
56	4.6	7.7	1.345	595	856.236	230	159.999
57	4.8	6.05096	1.2051	604	755.766	210	151.077
58	1.4	2.51592	0.426592	362	489.192		94.1692
59	3.4	4.3	0.855	523	744.55	194	139.83
60	3.7	4.7	0.9325	525	806.316	200	146.257
61	1.4	1.3	0.305	291	283.134	120	64.6884
62	3.6	4.5	0.9	565	738.041	200	144.429
63	3.9	5.4	1.0275	585	696.259	196	142.751
64	2.4	2.8	0.58	433	568.133	160	110.938
65	3.7	4.4	0.9025	535	696.259	188	136.501
66	4.1	6.2	1.1325	570	602.275	180	131.477
67	3.9	4.7	0.9575	584	830.792	220	156.079
68	2.2	2.38854	0.513854	349	460.172	140	89.6422
69	3	3.5	0.725	551	766.737	200	145.549
70	4.6	5.98726	1.17373	584	734.27	201	146.427
71	4.1	5.09554	1.02205	608	693.298	200	145.33
72	2	2.7	0.52	433	584.987	165	112.624
73	4.1	5.22293	1.03479	585	778	210	150.925
74	4.4	5.66879	1.11688	613	755.766	215	152.202
75	2	2.67516	0.517516	433	432.167	145	97.3417
76	2.9	3.8	0.7425	537	716.81	190	138.806
77	2.1	2.45223	0.507723	352	446.051		88.6051
78	2.8	3.8535	0.73535	529	778	200	143.925
79	4.2	5.6051	1.08551	570	734.27	200	144.677
80	2.1	2.7	0.5325	445	446.096	148	100.235
81	3.9	5.22293	1.00979	579	592.214	180	131.596
82	3	4.1	0.785	528	696.259	187	135.626
83	3.2	3.7	0.77	433	657.024	174	119.827
84	3.6	4.93631	0.943631	542	693.298	190	137.08
85	2.1	2.80255	0.542755	433	489.192	150	103.044
86	2.3	3.21656	0.609156	433	600.8	170	114.205
87	3.6	4.9	0.94	477	638.262	175	123.451
88	2.2	2.7	0.545	423	576.508	158	110.526
89	2.1	3	0.5625	433	535.621	153	107.687
90	2.4	3.66242	0.666242	451	618.303	172	118.205
91	4.7	7.1	1.2975	588	830.792	222	156.579
92	2.2	2.38854	0.513854	433	198.108	130	73.9358
93	1.3		0.325	215			53.75
94	1.8	2.16561	0.441561	583	439.08	170	116.783
95	3.7	4.84076	0.946576	530	902.256	220	156.476
96	2	2.2293	0.47293	393	439.08	142	93.033
97
98	3.1	4.3	0.8175	523	782.739	198	143.649
99	1.7		0.425	298		130	74.5
100	3	4.4	0.815	495	638.262	179	125.701
101	2.9	3.6	0.7225	482	535.621	165	113.812
102	3	3.88535	0.763535	453	378.744	144	94.4994
103	3	3.6	0.735	494	738.041	187	135.554
104	1.5	1.5	0.3375	283	315.668	128	66.9418
105	3.6	4.8	0.93	529	716.81	190	137.806
106	3.9	4.7	0.9575	551	830.792	215	151.954
107	4.1	5.6	1.0725	554	818.437	213	151.094
108	3.6	4.20382	0.870382	555	654.74	185	134.849
109	5	6.24204	1.2492	598	778	220	152.55
110	7.2	8.9	1.79	643	1034.01	270	183.776
111	3.9	5.03185	0.990685	585	849.677	230	158.093
112	8.1	11.4013	2.15263	633	930.213	238	172.146
113	3.5	4.96815	0.934315	530	673.737	184	133.624
114	8	10.828	2.0828	606	778	220	153.55
115	3.6	5.6	1.01	552	346.636	151	103.664
116	6.2	8.5	1.625	633	1020.57	256	181.182
117	5.6	7.2	1.42	628	882.722	235	166.772
118	1.9		0.475	328		136	82
119	4.1	5.8	1.0925	555	789.722	205	148.347
120	2.5	2.8	0.5925	403	568.133	153	107.188
121	7.8	11	2.075	663	969.309	250	179.806
122	4.1	5.5	1.0625	598	910.334	230	165.783
123	6.1	8.21656	1.58416	633	1208.45	290	199.97
124	5.1	6.9	1.3275	618	1034.01	255	180.651
125	7.4	10.2	1.945	636	1000.88	250	179.588
126	6.4	8.4	1.64	633	1017.25	256	180.85
127	6.4	9.93631	1.79363	593	801.024	220	154.227
128	6.3	9.33121	1.72062	596	778	215	152.3
129	5.8	8.75796	1.6008	611	673.737	199	143.749
130	5.4	7.35669	1.41067	593	824.895	223	156.614
131	5.3	7.1	1.3725	551	890.884	225	157.963
132	5.5	8.69427	1.55693	618	902.256	235	167.476
133	4.3	7.13376	1.25088	570	618.303	182	133.08
134	6.2	8.34395	1.60939	569	618.303	182	132.955
135	4.5	7.3	1.2925	577	882.722	230	160.397
136	3.3	4.52229	0.864729	511	683.444	182	132.219
137	7.3	9.8	1.8925	597	939.163	235	168.541
138	8	12	2.2	638	984.91	248	178.241
139	8.2	13.1	2.335	643	882.722	235	168.647
140	4.7	7.2	1.3075	554	782.739	205	147.524
141	6.5	8.5	1.6625	663	910.334	240	173.908
142	2.7	4.17197	0.754697	546	654.74	185	133.724
143	7.8	4.1	1.385	537	680.278	185	135.153
144	2.3	3	0.5875	454	620.023		118.752
145	2.4	2.86624	0.586624	494	519.358	165	113.686
146	2.5	2.70701	0.583201	472	489.192	155	107.919
147	3.4	4.26752	0.851752	514	527.095	170	116.959
148	3.9	4.90446	0.977946	580	693.298	195	141.83
149	3.1	3.8	0.7675	531	535.621	174	119.937
150	1.3		0.325	362		140	90.5
151	3.2	4.3949	0.83949	577	654.74	190	137.599
152	4.5	6.05096	1.1676	648	930.213	243	174.021
153	3.2	3.94904	0.794904	608	801.024		156.102
154	5.3	6.65605	1.32811	633	713.462	210	150.471
155	4.3	1.7	0.7075	608	352.941	160	111.294
156	3.1	3.88535	0.776035	565	618.303	182	132.455
157	2.7	5.6	0.8975	561	830.792	220	153.204
158	1.4	1.43312	0.318312	334	385.254		80.2754
159	4.4	6	1.15	628	882.722	235	166.772
160	3.7	6	1.0625	490	760	190	137.25
161	3.8	4.93631	0.968631	549	693.298	190	137.955
162	2.4	3.98089	0.698089	497	592.214	174	121.346
163	3.6	6.9	1.14	604	716.81	205	147.181
164	3.7	4.9	0.9525	557	775.832	205	147.208
165	2.6	3.3	0.655	506	766.737	195	139.924
166	2	2.2293	0.47293	433	460.172	148	100.142
167	4.7	5.7	1.1575	582	690.219	195	141.772
168	3.6	4.6	0.91	599	806.316	220	155.507
169	4.7	6	1.1875	591	716.81	200	145.556
170	4.7	5.7	1.1575	516	702.355	185	134.736
171	2.6	3.4	0.665	484	638.262	177	124.326
172	1.7	1.6	0.3725	317	327.949	130	72.4199
173	1.4		0.35	278		130	69.5
174	3.9	5.22293	1.00979	590	778	215	151.55
175	2.8	3.2	0.67	510	716.81	186	135.431
176	2.9	3.4	0.7025	467	602.275	172	118.602
177	2.9	3.5	0.7125	489	568.133	170	117.938
178	2.9	4.23567	0.786067	552	703.302	190	139.33
179	4.3	5	1.0375	567	760	204	146.875
180	3.4	4.3	0.855	527	716.81	190	137.556
181	2.9	3.8	0.7425	476	738.041	182	133.304
182	4.4	5.3	1.08	618	830.792	230	160.329
183	4.9	6.8	1.2925	623	969.309	244	174.806
184	4.1	4	0.9125	495	602.275	175	122.102
185	2.7	4.2	0.7575	489	738.041	185	134.929
186	5.2	6.52866	1.30287	581	703.302	196	142.955
187	0.6		0.15	200			50
188	4.3	5.12739	1.05024	608	654.74	195	141.474
189	4.3	6.6242	1.19992	512	474.548	163	111.455
190	2.6	4	0.725	494	716.81	182	133.431
191	4	5.3	1.03	522	775.832	196	142.833
192	6.8	6.6	1.51	579	782.739	210	150.649
193	4.9	6.4	1.2525	591	753.333	208	149.208
194	2.5	3.2	0.6325	433	535.621	155	107.687
195	6.1	8.5	1.6125	620	1058.2	260	183.32

## Sheet: Table S2
Table S2 Summary of RNA-seq data
Library	Clean reads	Clean bases	Error rate(%)	Q20(%)	Q30(%)	GC content(%)
FH_1	51273138	7604896799	0.0249	98.09	94.24	44.46
FH_2	43250906	6403076906	0.0249	98.09	94.22	44.18
FH_3	43905414	6448880021	0.025	98.03	94.16	44.5
FS_1	42080544	6197781563	0.0247	98.15	94.4	44.34
FS_2	42966800	6352991699	0.0244	98.26	94.7	44.39
FS_3	54288598	8036114521	0.0248	98.14	94.35	44.46
Yanjiang_1	47147936	7004292544	0.0248	98.12	94.3	44.08
Yanjiang_2	47954866	7105531318	0.0246	98.19	94.5	44.16
Yanjiang_3	58249766	8626524996	0.0246	98.18	94.49	44.24
9901_1	49670460	7355624882	0.0248	98.13	94.36	44.55
9901_2	57031042	8438165845	0.0245	98.22	94.59	44.52
9901_3	51896404	7697004926	0.0251	97.99	93.98	44.6

## Sheet: Table S3
Table S3 Primers used in this study
Gene	Forward Primer	Reverse Primer
Actin	GTCAAGTTCTTTGCTTTCTCC	CATCACAATCACTCTCCGACTA
ACO1	CAAGGGATTACACAAGGAAGG	GCTTCTGACAGCAACTCGAAT
COMT1	TGGCAAAATATCCAGTGTGG	TCCCTGAATATCACTGTCCC
DIR6	GCTCAAGGCTTCATAATCCC	CTCGAGCAAATGCAAATGAC
DNAJ	ATTTGAATCACAACCTGCGA	GATCCTGAACTTTGACCACC

## Sheet: Table S4
Table S4 Annotation of DEGs in TH QTL
Gene_id	FPKM in "FH"	FPKM in "FS"		FPKM in "Yanjiang"	FPKM in "9901"	GO_id	KO_id	KO_name	Pathway_id	COG	nr	swissprot	pfam
EVM0005610	0.0133333	1.43667	107.75	5.53333	0.0133333	GO:0005216(molecular_function:ion channel activity); GO:0016021(cellular_component:integral component of membrane)	K05391	CNGC	map04626(Plant-pathogen interaction)	ENOG410XPSE(U:Intracellular trafficking, secretion, and vesicular transport)	TKS17358.1(cyclic nucleotide-gated ion channel 1-like [Populus alba])	sp|O65717|CNGC1_ARATH(Cyclic nucleotide-gated ion channel 1 OS=Arabidopsis thaliana OX=3702 GN=CNGC1 PE=1 SV=1)
EVM0032109	0.333333	6.03333	18.1	10.4	0.373333					COG0484(O:Posttranslational modification, protein turnover, chaperones)	XP_024442620.1(uncharacterized protein LOC7475608 [Populus trichocarpa])	sp|Q7ZXQ8|DJB14_XENLA(DnaJ homolog subfamily B member 14 OS=Xenopus laevis OX=8355 GN=dnajb14 PE=2 SV=1)
EVM0018729	0.03	0.313333	10.4444	1.17667	0.0133333	GO:0071949(molecular_function:FAD binding); GO:0016491(molecular_function:oxidoreductase activity)				COG0277(C:Energy production and conversion)	XP_002299022.2(berberine bridge enzyme-like 18 [Populus trichocarpa])	sp|Q9SVG5|BBE18_ARATH(Berberine bridge enzyme-like 18 OS=Arabidopsis thaliana OX=3702 GN=At4g20820 PE=3 SV=1)
EVM0027977	0.19	1.52333	8.01754	0.24	0.0433333	GO:0050468(molecular_function:reticuline oxidase activity); GO:0071949(molecular_function:FAD binding); GO:0016491(molecular_function:oxidoreductase activity)				COG0277(C:Energy production and conversion)	XP_024463559.1(berberine bridge enzyme-like 17 [Populus trichocarpa])	sp|Q9SVG7|BBE17_ARATH(Berberine bridge enzyme-like 17 OS=Arabidopsis thaliana OX=3702 GN=At4g20800 PE=2 SV=1)
EVM0007120	0.533333	2.86	5.3625	4.83667	1.17333	GO:0016021(cellular_component:integral component of membrane); GO:0005524(molecular_function:ATP binding); GO:0004672(molecular_function:protein kinase activity)	K04733	IRAK4		COG0515(T:Signal transduction mechanisms)	XP_011003876.1(PREDICTED: glycerophosphodiester phosphodiesterase protein kinase domain-containing GDPDL2-like [Populus euphratica])	sp|P93604|LRK10_WHEAT(Rust resistance kinase Lr10 OS=Triticum aestivum OX=4565 GN=LRK10 PE=2 SV=1)
EVM0009901	1	5.26667	5.26667	2.9	0.133333	GO:0008757(molecular_function:S-adenosylmethionine-dependent methyltransferase activity); GO:0046983(molecular_function:protein dimerization activity); GO:0008171(molecular_function:O-methyltransferase activity); GO:0005829(cellular_component:cytosol); GO:0019438(biological_process:aromatic compound biosynthetic process)	K13066	E2.1.1.68, COMT	map00940(Phenylpropanoid biosynthesis)	ENOG410XS7T(S:Function unknown)	APR63593.1(caffeoyl-CoA O-methyltransferase-like 25 [Populus tomentosa])	sp|Q43046|COMT1_POPKI(Caffeic acid 3-O-methyltransferase 1 OS=Populus kitakamiensis OX=34292 GN=HOMT1 PE=3 SV=1)
EVM0009282	0.943333	4.62	4.89753	17.79	3.58333	GO:0046872;;GO:0051213;;GO:0016491;	------	------	------	COG3491(M:Cell wall/membrane/envelope biogenesis)	XP_011040547.1(PREDICTED: 1-aminocyclopropane-1-carboxylate oxidase homolog 1-like [Populus euphratica])	sp|Q8H1S4|ACCH3_ARATH(1-aminocyclopropane-1-carboxylate oxidase homolog 3 OS=Arabidopsis thaliana OX=3702 GN=At1g06650 PE=2 SV=1;;)	------
EVM0034166	0.136667	0.573333	4.19512	0.506667	0.113333	GO:0016021(cellular_component:integral component of membrane); GO:0005524(molecular_function:ATP binding); GO:0004672(molecular_function:protein kinase activity)	K04733	IRAK4		COG0515(T:Signal transduction mechanisms)	XP_011003874.1(PREDICTED: glycerophosphodiester phosphodiesterase protein kinase domain-containing GDPDL2-like [Populus euphratica])	sp|P93604|LRK10_WHEAT(Rust resistance kinase Lr10 OS=Triticum aestivum OX=4565 GN=LRK10 PE=2 SV=1)
EVM0004457	0.206667	0.753333	3.64516	0.486667	0.09	GO:0006355(biological_process:regulation of transcription, DNA-templated); GO:0005634(cellular_component:nucleus); GO:0003677(molecular_function:DNA binding)				ENOG410Y9QZ(S:Function unknown)	XP_002321447.1(NAC domain-containing protein 100 [Populus trichocarpa])	sp|Q9FLJ2|NC100_ARATH(NAC domain-containing protein 100 OS=Arabidopsis thaliana OX=3702 GN=NAC100 PE=2 SV=1)
EVM0004081	0.266667	0.71	2.6625	1.91	0.89					ENOG410ZF19(S:Function unknown)	PNT60181.1(hypothetical protein POPTR_001G456700 [Populus trichocarpa])	None
EVM0013459	0.903333	2.34	2.59041	4.46	0.806667	GO:0016021(cellular_component:integral component of membrane)				ENOG410Z64N(S:Function unknown)	XP_002300578.3(uncharacterized protein LOC7471700 [Populus trichocarpa])	None
EVM0048291	0.52	1.16	2.23077	1.93	0.683333	GO:0003700(molecular_function:transcription factor activity, sequence-specific DNA binding); GO:0043565(molecular_function:sequence-specific DNA binding); GO:0005634(cellular_component:nucleus)				ENOG410YBRT(S:Function unknown)	XP_024454278.1(probable WRKY transcription factor 3 [Populus trichocarpa])	sp|Q9XI90|WRKY4_ARATH(Probable WRKY transcription factor 4 OS=Arabidopsis thaliana OX=3702 GN=WRKY4 PE=1 SV=2)
EVM0041068	0.193333	0.426667	2.2069	0.203333	0.01	GO:0016021(cellular_component:integral component of membrane); GO:0045168(biological_process:cell-cell signaling involved in cell fate commitment)				ENOG41116Z6(S:Function unknown)	PNT02577.1(hypothetical protein POPTR_014G021300 [Populus trichocarpa])	None
EVM0016472	0.28	0.6	2.14286	5.15333	0.686667	GO:0016747(molecular_function:transferase activity, transferring acyl groups other than amino-acyl groups)				ENOG410YB7X(S:Function unknown); ENOG4111A8V(S:Function unknown)	XP_024437472.1(phenolic glucoside malonyltransferase 1 [Populus trichocarpa])	sp|Q940Z5|PMAT1_ARATH(Phenolic glucoside malonyltransferase 1 OS=Arabidopsis thaliana OX=3702 GN=PMAT1 PE=1 SV=1)
EVM0004572	20.0067	9.65333	0.482506	5.45	16.8067	GO:0005524(molecular_function:ATP binding); GO:0004672(molecular_function:protein kinase activity)				ENOG410XPP3(T:Signal transduction mechanisms)	TKS17343.1(putative plastid-lipid-associated protein 14, chloroplastic [Populus alba])	sp|Q9LV04|PAP14_ARATH(Probable plastid-lipid-associated protein 14, chloroplastic OS=Arabidopsis thaliana OX=3702 GN=PAP14 PE=1 SV=1)
EVM0038911	13.3333	5.66667	0.425	6.33333	16.3333	GO:0048046(cellular_component:apoplast); GO:0016021(cellular_component:integral component of membrane); GO:0046872(molecular_function:metal ion binding); GO:0004842(molecular_function:ubiquitin-protein transferase activity)				ENOG411155M(S:Function unknown); ENOG4111SG7(S:Function unknown)	TKS01458.1(hypothetical protein D5086_0000172710 [Populus alba])	sp|Q9SUQ8|DIR6_ARATH(Dirigent protein 6 OS=Arabidopsis thaliana OX=3702 GN=DIR6 PE=1 SV=1)
EVM0027918	0.356667	0.0433333	0.121495	0.06	0.586667	GO:0005840(cellular_component:ribosome); GO:0022625(cellular_component:cytosolic large ribosomal subunit); GO:0016021(cellular_component:integral component of membrane); GO:0030246(molecular_function:carbohydrate binding); GO:0019843(molecular_function:rRNA binding); GO:0003735(molecular_function:structural constituent of ribosome); GO:0004672(molecular_function:protein kinase activity); GO:00021…	K02940	RP-L9e, RPL9	map03010(Ribosome)	ENOG41105K6(S:Function unknown); COG0097(S:Function unknown)	PNT60131.1(hypothetical protein POPTR_001G454100 [Populus trichocarpa])	sp|P49210|RL9_ORYSJ(60S ribosomal protein L9 OS=Oryza sativa subsp. japonica OX=39947 GN=RPL9 PE=2 SV=3)
EVM0056622	0.773333	0.0766667	0.0991379	0.22	0.836667	GO:0004620(molecular_function:phospholipase activity); GO:0016042(biological_process:lipid catabolic process); GO:0047372(molecular_function:acylglycerol lipase activity)				COG3621(S:Function unknown)	XP_002301194.1(patatin-like protein 2 [Populus trichocarpa])	sp|O48723|PLP2_ARATH(Patatin-like protein 2 OS=Arabidopsis thaliana OX=3702 GN=PLP2 PE=1 SV=1)
